# Supplementary material for: Vision impairment and associated daily activity limitation: A systematic review and meta-analysis
Source: PLoS One. 2025 Jan 31;20(1):e0317452. doi: 10.1371/journal.pone.0317452 (PMC11785307; doi:10.1371/journal.pone.0317452)
Supplement: S2 Table — (XLSX) [file pone.0317452.s004.xlsx]

## Sheet: Feuil1
Author & Year	Title	DOI	Design	Country	Age (year)	Participant (Female%)	ADL measurement	IADL measurement	Vision assessment	Vision impairment characteristics	Adjusted variables
Bekibele et al. 2008 [32]	Self-Reported Visual Impairment and Impact on Vision-Related Activities in an Elderly Nigerian Population: Report from the Ibadan Study of Ageing	10.1080/09286580802336583	Cohort	Nigeria	>65	2054 (53)	Katz Activities of Daily Living	Nagi Physical Performance Scale and the Health Assessment Questionnair	Self-reported vision impairment	Distance vision	Socio-demographic
										Near vision	Health-related
Berger et al. 2008 [7]	The Association Between Low Vision and Function	10.1177/0898264308317534	Cross-sectional	US	>65	9115 (NR)	Difficulty with getting across a room, dressing, bathing, eating, getting out of bed, or using the toilet	Difficulty with preparing a hot meal; shopping for groceries; making phone calls; taking medications; and managing money	Self-reported vision impairment	NR	Socio-demographic
											Health-related
Bouscaren et al. 2019 [33]	DECLINE IN INSTRUMENTAL ACTIVITIES OF DAILY LIVING OVER 4-YEAR: THE ASSOCIATION WITH HEARING, VISUAL AND DUAL SENSORY IMPAIRMENTS AMONG NON-INSTITUTIONALIZED WOMEN	10.1007/s12603-019-1231-9	Cohort	France	>75	4010 (100)	NR	Lawton instrumental activities of daily living	Self-reported vision impairment	NR	Socio-demographic
											Health-related
Brennan et al. 2005 [34]	Dual Sensory Loss and Its Impact on Everyday Competence	10.1093/geront/45.3.337	Cohort	US	>70	5151 (NR)	Katz Activities of Daily Living	Lawton instrumental activities of daily living	Self-reported vision impairment	NR	Socio-demographic
											Health-related
Cacciatore et al. 2004 [35]	Disability and 6-year mortality in elderly population. Role of visual impairment	10.1007/BF03324568	Cross-sectional	Italy	>65	1780 (57)	Katz Activities of Daily Living	Lawton instrumental activities of daily living	Self-reported vision impairment	NR	Socio-demographic
											Health-related
Cao et al. 2021 [60]	Visual trajectories and risk of physical and cognitive impairment among older Chinese adults	10.1111/jgs.17311	Cohort	China	>65	16151 (51)	Katz Activities of Daily Living	Lawton instrumental activities of daily living	Ability to see a break in a circle on a cardboard sheet 1m away	NR	Socio-demographic
											Health-related
Chan et al. 2021 [8]	Vision and Hearing Impairments Affecting Activities of Daily Living among Malaysian Older Adults by Gender	10.3390/ijerph18126271	Cross-sectional	Malaysia	>60	3977 (53)	Barthel index	NR	Washington Group Extended Questions Set on Functioning	NR	Socio-demographic
											Health-related
											Social-related
Cimarolli et al. 2014 [36]	Sensory impairments and their associations with functional disability in a sample of the oldest-old	10.1007/s11136-014-0657-0	Cross-sectional	US	>95	119 (78)	Older Americans Resources and Services Multidimensional Functional Assessment Questionnaire	Older Americans Resources and Services Multidimensional Functional Assessment Questionnaire	Self-reported vision impairment	NR	Socio-demographic
											Health-related
Crews et al. 2004 [28]	Vision Impairment and Hearing Loss Among Community-Dwelling Older Americans: Implications for Health and Functioning	10.2105/ajph.94.5.823	Cohort	National Center for Health Statistics	>70	6379 (65)	Difficulty with getting across a room, dressing, bathing, eating, getting out of bed, or using the toilet	Difficulty with preparing a hot meal; shopping for groceries; making phone calls; taking medications; and managing money	Self-reported vision impairment	NR	Socio-demographic
											Health-related
Daien et al. 2014 [41]	Visual acuity thresholds associated with activity limitations in the elderly. The Pathologies Oculaires Liees a l’Age study	10.1111/aos.12335	Cross-sectional	France	>65	1887 (55)	NR	Lawton instrumental activities of daily living	Ophthalmologists	Mild: 0.3–0.5 (20/40–20/70)	Socio-demographic
										Moderate to severe: worse than 0.5 <20/70	Health-related
Dargent-Molinaet al. 1996 [49]	Sensory Impairments and Physical Disability in Aged Women Living at Home	10.1093/ije/25.3.621	Cohort	France	>75	1210 (100)	NR	Lawton instrumental activities of daily living	Snellen E Chart	Corrected acuity	Socio-demographic
										2010-07-05	Health-related
										2010-04-03
										≥ 2/10
Dijkhuizen et al. 2016 [9]	The impact of visual impairment on the ability to perform activities of daily living for persons with severe/profound intellectual disability	10.1016/j.ridd.2015.10.001	Cross-sectional	Netherland	19-86	240 (37)	Barthel index Comfortable Walking Speed	NR	Ophthalmologists	NR	Socio-demographic
											Health-related
Ensrud et al. 1994 [53]	Correlates of Impaired Function in Older Women	10.1111/j.1532-5415.1994.tb04968.x	Cross-sectional	US	>65	9704 (100)	Katz Activities of Daily Living	Lawton instrumental activities of daily living	Bailey–Lovie chart	NR	Socio-demographic
									Randot Circles chart		Health-related
									Vistech Contrast Sensitivity Test System
Falahaty et al. 2015 [10]	Disability among Elderly People with Visual Impairment in Two Welfare Homes in Malaysia	https://dx.doi.org/10.13005/bpj/897	Cross-sectional	Malaysia	>60	150 (54)	Katz Activities of Daily Living	Lawton instrumental activities of daily living	Snellen E Chart	Corrected acuity 6/18-6/36	Socio-demographic
											Health-related
Grue et al. 2009 [29]	Vision and hearing impairments and their associations with falling and loss of instrumental activities in daily living in acute hospitalized older persons in five Nordic hospitals	10.1111/j.1471-6712.2008.00654.x	Cohort	Denmark	>75	770 (65)	Difficulty with getting across a room, dressing, bathing, eating, getting out of bed, or using the toilet	Difficulty with preparing a hot meal; shopping for groceries; making phone calls; taking medications; and managing money	Unable to read regular print in a newspaper	NR	Socio-demographic
											Health-related
Guo et al. 2021 [46]	Visual Function, Physical Function, and Activities of Daily Living in Two AgingCommunities	10.1167/tvst.10.14.15	Cross-sectional	US	>70	1053 (63)	Difficulty with walking from one room to another on the same level, getting in or out of bed, eating or drinking, and dressing oneself	Difficulty with doing chores around the house, preparing one’s own meal, and managing one’s money	Ophthalmologists	Mild (20/40–20/60)	Socio-demographic
									Early Treatment Diabetic Retinopathy Study chart	Moderate or greater (<20-60)	Health-related
Guthrie et al. 2018 [63]	Combinedimpairments invision, hearing and cognition are associated with greater levels of functional and communication difficulties than cognitive impairment alone: Analysis of interRAI data for home care and long-term care recipients in Ontario	10.1371/journal.pone.0192971	Cross-sectional	Canada	>65	11829 (71)	Difficulty with getting across a room, dressing, bathing, eating, getting out of bed, or using the toilet	Difficulty with preparing a hot meal; shopping for groceries; making phone calls; taking medications; and managing money	Resident Assessment Instrument for Home Care and the Minimum Data Set 2.0	NR	Socio-demographic
											Health-related
Harada et al. 2008 [64]	Gender difference in the relationships between vision and hearing impairments and negative well-being	10.1016/j.ypmed.2008.06.011	Cross-sectional	Japan	>65	843 (58)	NR	Tokyo Metropolitan Institute of Gerontology Index of Competence	Trained technicians	Corrected acuity of worse than 0.5	Socio-demographic
											Health-related
Haymes et al. 2002 [51]	Relationship between vision impairment and ability to perform activities of daily living	10.1046/j.1475-1313.2002.00016.x	Cross-sectional	Australia	20-89	120 (62)	Melbourne Low Vision ADL Index	Melbourne Low Vision IADL Index	Bailey–Lovie chart	Retinitis pigmentosa (12.5%), Macular dystrophy (7.5%), Optic atrophy (5%), Diabetic retinopathy (3%), Glaucoma (2.5%), Myopic degeneration (2.5%), Retinal vein occlusion (1.5%), cataract (1.5%)	NR
									Pelli–Robson Chart
Hochberget al. 2012 [47]			Cross-sectional	US	60-80	191 (58)	Katz Activities of Daily Living	Lawton instrumental activities of daily living	Ophthalmologists	Glaucoma	Socio-demographic
	Association of Vision Loss in Glaucoma and Age-Related Macular Degeneration with IADL Disability	10.1167/iovs.12-9469							Early Treatment Diabetic Retinopathy Study chart	Age-related macular degeneration	Health-related
Horowitz et al. 1994 [42]	Vision Impairment and Functional Disability Among Nursing Home Residents	10.1093/geront/34.3.316	Cohort	US	44-99	114 (NR)	Monthly Nurse's Assessment	NR	Optometric Examination Record	Moderate: Corrected acuity 20/70-20/100	Socio-demographic
										Severe: Corrected acuity ≥20/200	Health-related
Ivanoff et al. 2000 [54]	Disability in Daily Life Activities and Visual Impairment	https://doi.org/10.1080/110381200300008689	Cross-sectional	Sweden	85	617 (35)	Katz Activities of Daily Living	Lawton instrumental activities of daily living	Monoyer chart	Cataract (54%), Cataract and other eye diseases (29%), Other eye diseases (17%)	NR
Kee et al. 2021 [11]	The impact of near visual impairment on instrumental activities of daily living among community-dwelling older adults in Selangor	10.1186/s13104-021-05813-3	Cross-sectional	Malaysia	>60	208 (57)	NR	Lawton instrumental activities of daily living	Lighthouse near VA chart and Pelli-Robson CS chart	Near visual impairment	NR
Keller et al. 1999 [55]	The Effect of Visual and Hearing Impairments on Functional Status	10.1111/j.1532-5415.1999.tb07432.x	Cross-sectional	US	>60	576 (72)	Katz Activities of Daily Living	Lawton instrumental activities of daily living	Lighthouse near VA chart	Corrected acuity ≥20/70	Socio-demographic
											Health-related
Laitinen et al. 2007 [50]	The Association Between Visual Acuity and Functional Limitations: Findings from a Nationally Representative Population Survey	10.1080/01658100701473713	Cross-sectional	Finland	>55	2870 (60)	Katz Activities of Daily Living	Lawton instrumental activities of daily living	Snellen E Chart	Impaired: ≤0.25 (≤20/80)	Socio-demographic
										Reduced: 0.5–0.63 (20/40–20/32)	Health-related
										Moderate: 0.32–0.4 (20/63–20/50)
Lam et al. 2013 [65]	Longitudinal Relationships among Visual Acuity and Tasks of Everyday Life: The Salisbury Eye Evaluation Study	10.1167/iovs.12-10542	Cohort	US	65-84	2520 (58)	Katz Activities of Daily Living	Lawton instrumental activities of daily living	Early Treatment Diabetic Retinopathy Study chart	NR	Socio-demographic
											Health-related
Liu et al. 2016 [37]	Association of Co-Existing Impairments in Cognition and Self-Rated Vision and Hearing With Health Outcomes in Older Adults	10.1177/2333721415623495	Cohort	US	>65	3871 (65)	Katz Activities of Daily Living	Lawton instrumental activities of daily living	Self-reported vision impairment	NR	Socio-demographic
											Health-related
Mercan et al. 2021 [12]	The relationship between types of physical disabilities and the Instrumental Activities of Daily Living (IADL) in the elderly	https://doi.org/10.5114/fmpcr.2021.103153	Cross-sectional	Turkey	>65	578 (53)	NR	Lawton instrumental activities of daily living	International Classification of Functioning, Disability and Health	NR	Socio-demographic
											Health-related
Mueller-Schotte et al. 2019 [61]	Trajectories of Limitations in Instrumental Activities of Daily Living in Frail Older Adults With Vision, Hearing, or Dual Sensory Loss	10.1093/gerona/gly155	Cohort	Netherland	>60	9319 (59)	NR	Modified KATZ-15 IADL questionnaire	International Classification of Functioning, Disability and Health	NR	Socio-demographic
											Health-related
Naël et al. 2017 [43]	Visual Impairment, Undercorrected Refractive Errors, and Activity Limitations in Older Adults: Findings From the Three-City Alienor Study	10.1167/iovs.17-21525	Cross-sectional	France	>65	709 (65)	Katz Activities of Daily Living	Lawton instrumental activities of daily living	Ophthalmologists	> 20/32–20/25	Socio-demographic
										> 20/40–20/32	Health-related
										> 20/63–20/40
										≤ 20/63
Park et al. 2015 [59]	Impact of Glaucoma on Quality of Life and Activities of Daily Living	https://doi.org/10.1016/j.hkjot.2015.04.002	Cross-sectional	South Korea	>55	9047 (55)	Difficulty with dressing, washing face, bathing, feeding, transferring, using toilet, and incontinence	NR	Physician diagnosis	Glaucoma	Socio-demographic
											Health-related
Pér`es et al. 2017 [56]	Visual Loss and Subsequent Activity Limitations in the Elderly: The French Three-City Cohort	10.2105/AJPH.2016.303631	Cohort Cross-sectional	France	>65	9294 (60)	Difficulty with bathing; dressing; eating; standing up from bed/chair or sitting down on a chair; walking indoors; and toileting	Difficulty with preparing own meals; shopping; managing money; using the telephone; doing housework; taking transportation; and taking prescribed medication	Parinaud scale	Corrected acuity < 20/30	Socio-demographic
											Health-related
Qiu et al. 2014 [62]	Association between Visual Field Defects and Quality of Life in the United States	10.1016/j.ophtha.2013.09.043	Cross-sectional	US	>40	5186 (NR)	Katz Activities of Daily Living	Lawton instrumental activities of daily living	N-30–5 algorithm of FDT perimetry	NR	Socio-demographic
											Health-related
Reuben et al. 1999 [44]	The Prognostic Value of Sensory Impairment in Older Persons	10.1111/j.1532-5415.1999.tb01286.x	Cohort	US	>60	5646 (53)	Katz Activities of Daily Living	Lawton instrumental activities of daily living	Ophthalmologists	Corrected acuity ≥20/40	Socio-demographic
											Health-related
Rokicki et al. 2016 [45]	Relationship between visual status and functional status and the risk of falls in women. The RAC-OST-POL study	10.5114/aoms.2015.55146	Cross-sectional	Poland	>55	623 (100)	NR	Lawton instrumental activities of daily living	Ophthalmic examination	Corrected acuity ≤ 0.7–0.3	NR
Ross et al. 1991 [52]	Preliminary examination of the reliability and relation to clinical state of a measure of low vision patient functional status	10.1097/00006324-199112000-00002	Cross-sectional	US	33-94	144 (4)	NR	Identifying currency, reading a wristwatch, playing cards, using a ruler, dialing a telephone	Bailey-Lovie chart, Vistech VCTS 6500 charts	NR	NR
Rovner et al. 1998 [30]	Depression and Disability Associated with Impaired Vision: The MOVIES Project	10.1111/j.1532-5415.1998.tb01080.x	Cohort	US	>68	872 (60)	NR	Older Americans Research and Service Center Instrument	Self-reported vision impairment	NR	Socio-demographic
Rubin et al. 1994 [57]	Visual impairment and disability in older adults	10.1097/00006324-199412000-00005	Cross-sectional	US	>65	222 (64)	Katz Activities of Daily Living	Lawton instrumental activities of daily living	Berkeley glare test, Randot circles test	NR	Socio-demographic
											Health-related
Swanson et al. 2004 [38]	Visual impairment and functional status from the 1995 National Health Interview Survey on Disability	10.1080/09286580490514540	Cohort	US	>18	67570 (54)	Katz Activities of Daily Living	Lawton instrumental activities of daily living	Self-reported vision impairment	NR	Socio-demographic
											Health-related
Tareque et al. 2019 [31]	The Impact of Self-Reported Vision and Hearing Impairment on Health Expectancy	10.1111/jgs.16086	Cohort	Singapore	>60	3452 (54)	Katz Activities of Daily Living	Lawton instrumental activities of daily living	Self-reported vision impairment	NR	Health-related
Verbeek et al. 2022 [13]	Visual impairment as a predictor for deterioration in functioning: the Leiden 85-plus Study	10.1186/s12877-022-03071-x	Cohort	Netherland	>85	548 (66)	Groningen Activity Restriction Scale	Groningen Activity Restriction Scale	Early Treatment Diabetic Retinopathy Study charts	Moderate (0.5≤ visual acuity ≤0.7)	NR
										Severe visual impairment (visual acuity <0.5).
Wahl et al. 1999 [58]	Psychosocial Consequences of Age-Related Visual Impairment: Comparison With Mobility-Impaired Older Adults and Long-Term Outcome	10.1093/geronb/54b.5.p304	Cohort	Germany	>65	67 (71)	Schneekloth and Potthoff items	Schneekloth and Potthoff items	Visual acuity criterion of legal blindness in the United States	Visual acuity between 20/200 and 20/600	Socio-demographic
											Health-related
Wallhagen et al. 2001 [39]	Comparative Impact of Hearing and Vision Impairment On Subsequent Functioning	10.1046/j.1532-5415.2001.49213.x	Cohort	US	>50	2442 (57)	Katz Activities of Daily Living	Lawton instrumental activities of daily living	Self-reported vision impairment	NR	Socio-demographic
											Health-related
West et al. 1997 [48]			Cohort	US	65-84	4624 (59)	Katz Activities of Daily Living	Lawton instrumental activities of daily living	Ophthalmologists	Visual acuity worse than 20/40	Socio-demographic
	Function and Visual Impairment in a Population-Based Study of Older Adults	PMID: 9008632							ETDRS charts		Health-related
									Pelli Robson chart
									Humphrey 81-point full-field screen
									RANDOT circles test
Whitson et al. 2007 [40]	The Combined Effect of Visual Impairment and Cognitive Impairment on Disability in Older People	10.1111/j.1532-5415.2007.01093.x	Cohort	US	>65	3878 (64)	Katz Activities of Daily Living	Lawton instrumental activities of daily living	Self-reported vision impairment	NR	Socio-demographic
											Health-related
Zhang et al. 2022 [14]	Psychometric properties of the Barthel Index for evaluating physical function among Chinese oldest-old	https://doi.org/10.1002/crt2.47	Cohort	China	>80	1750 (72)	Barthel index	NR	Visual Analogue Scale	NR	Socio-demographic
											Health-related

## Sheet: Feuil2
Bekibele et al. 2008
Berger et al. 2008
Bouscaren et al. 2019
Brennan et al. 2005
Cacciatore et al. 2004
Cao et al. 2021
Chan et al. 2021
Cimarolli et al. 2014
Crews et al. 2004
Daien et al. 2014
Dargent-Molinaet al. 1996
Dijkhuizen et al. 2016
Ensrud et al. 1994
Falahaty et al. 2015
Grue et al. 2009
Guo et al. 2021
Guthrie et al. 2018
Harada et al. 2008
Haymes et al. 2002
Hochberget al. 2012
Horowitz et al. 1994
Ivanoff et al. 2000
Kee et al. 2021
Keller et al. 1999
Laitinen et al. 2007
Lam et al. 2013
Liu et al. 2016
Mercan et al. 2021
Mueller-Schotte et al. 2019
Naël et al. 2017
Park et al. 2015
Pér`es et al. 2017
Qiu et al. 2014
Reuben et al. 1999
Rokicki et al. 2016
Ross et al. 1991
Rovner et al. 1998
Rubin et al. 1994
Swanson et al. 2004
Tareque et al. 2019
Verbeek et al. 2022
Wahl et al. 1999
Wallhagen et al. 2001
West et al. 1997
Whitson et al. 2007
Zhang et al. 2022
